# Supplementary material for: In Vitro Antibacterial Effect of the Methanolic Extract of the Korean Soybean Fermented Product Doenjang against Staphylococcus aureus
Source: Animals (Basel). 2021 Aug 5;11(8):2319. doi: 10.3390/ani11082319 (PMC8388408; doi:10.3390/ani11082319)
Supplement: Supplementary file 1 [file animals-11-02319-s001.zip]

Archive with 1 entries (1 files):
- animals-1316404-supplementary.pdf
